# Supplementary material for: Tubulin evolution in insects: gene duplication and subfunctionalization provide specialized isoforms in a functionally constrained gene family
Source: BMC Evol Biol. 2010 Apr 27;10:113. doi: 10.1186/1471-2148-10-113 (PMC2880298; doi:10.1186/1471-2148-10-113)
Supplement: Additional file 2 — Likelihood tests of mode of selection acting on tubulin. Maximum likelihood tests of selection are performed on Drosophila tubulins, and genes resulting from recent duplication events (those restricted to a single insect order) show that duplicated genes evolve under purifying selection. The entire coding sequence (beta tubulin nt 1-1422, alpha tubulin nt 1-1422) was analyzed. Analyses were conducted using the Nei-Gojobori method in PAML [30]. Alignment gaps were eliminated by complete deletion. [file 1471-2148-10-113-S2.TXT]

Additional File 2.  Likelihood tests of mode of selection acting on tubulin.


A.  B1 tubulins


	Dm	Dy	De	Ds	Dc	Da	Du	Dp	Do	Dg	Dv	

Dy	0.001	    
De	0.001	0.001	
Ds	0.001	0.001	0.001	
Dc	0.001	0.001	0.001	0.001	
Da	0.001	0.001	0.001	0.001	0.001	
Du	0.001	0.001	0.001	0.001	0.001	0.001	
Dp	0.001	0.001	0.001	0.001	0.001	0.001	0.001	
Do	0.001	0.001	0.001	0.001	0.001	0.001	0.001	0.001	
Dg	0.001	0.001	0.001	0.001	0.001	0.001	0.001	0.001	0.001	
Dv	0.001	0.001	0.001	0.001	0.001	0.001	0.001	0.001	0.001	0.001	
Dw	0.001	0.001	0.001	0.001	0.001	0.001	0.001	0.001	0.001	0.001	0.001	


	BmB1a
BmB1b	0.002


B.  B2 tubulins


	Dm	Dy	De	Ds	Dc	Da	Du	Dp	Do	Dg	Dv	

Dy	0.001	    
De	0.001	0.001	
Ds	0.001	0.001	0.001	
Dc	0.001	0.001	0.001	0.001	
Da	0.001	0.001	0.001	0.001	0.001	
Du	0.001	0.001	0.001	0.001	0.001	0.001	
Dp	0.001	0.001	0.001	0.001	0.001	0.001	0.001	
Do	0.001	0.001	0.001	0.001	0.001	0.001	0.001	0.001	
Dg	0.001	0.001	0.001	0.001	0.001	0.001	0.001	0.001	0.001	
Dv	0.001	0.001	0.001	0.001	0.001	0.001	0.001	0.001	0.001	0.001	
Dw	0.001	0.001	0.001	0.001	0.001	0.001	0.001	0.001	0.001	0.001	0.001	


	TcB2a
TcB2b	0.003


	NvB2a	NvB2b	
NvB2b	0.004
NvB2c	0.010	0.002


	ApB2a	ApB2b	ApB2c	
ApB2b	0.012
ApB2c	0.005	0.011
ApB2d	0.051	0.066	0.043


	PhB2a
PhB2b	0.043


C.  B3 tubulins


	Dm	Dy	De	Ds	Dc	Da	Du	Dp	Do	Dg	Dv	

Dy	0.003	    
De	0.001	0.004	
Ds	0.001	0.001	0.001	
Dc	0.006	0.006	0.004	0.001	
Da	0.001	0.002	0.001	0.001	0.002	
Du	0.005	0.005	0.005	0.001	0.005	0.004	
Dp	0.001	0.001	0.001	0.001	0.001	0.001	0.001	
Do	0.001	0.002	0.001	0.001	0.001	0.001	0.004	0.001	
Dg	0.002	0.003	0.002	0.001	0.002	0.002	0.007	0.001	0.003	
Dv	0.001	0.003	0.001	0.001	0.001	0.001	0.004	0.001	0.001	0.007	
Dw	0.001	0.001	0.001	0.001	0.001	0.001	0.004	0.001	0.001	0.003	0.00


D.  B4 tubulins


	Dm	Dy	De	Ds	Dc	Da	Du	Dp	Do	Dg	Dv	

Dy	0.004	    
De	0.004	0.001	
Ds	0.001	0.001	0.001	
Dc	0.004	0.001	0.001	0.001	
Da	0.007	0.007	0.007	0.001	0.007	
Du	0.022	0.019	0.019	0.001	0.020	0.022	
Dp	0.021	0.019	0.018	0.001	0.019	0.021	0.001	
Do	0.013	0.012	0.012	0.001	0.012	0.010	0.032	0.032	
Dg	0.007	0.007	0.007	0.001	0.007	0.005	0.025	0.025	0.016	
Dv	0.011	0.011	0.015	0.001	0.011	0.008	0.030	0.030	0.023	0.018	
Dw	0.006	0.007	0.009	0.001	0.014	0.005	0.026	0.026	0.001	0.007	0.015	


	AeB4a	
AeB4b	0.064


E.  A1 tubulins

	DmA1a	DyA1a	DeA1a	DsA1a	DcA1a	DmA1b	DyA1b	DeA1b	DsA1b	DcA1b	DaA1	DuA1	DpA1	DoA1	DgA1	DvA1	

DyA1a	0.001	    
DeA1a	0.001	0.001	
DsA1a	0.001	0.001	0.001	
DcA1a	0.001	0.001	0.001	0.001	
DmA1b	0.004	0.004	0.004	0.004	0.004	
DyA1b	0.004	0.005	0.004	0.004	0.004	0.001	    
DeA1b	0.005	0.004	0.005	0.003	0.005	0.001	0.001	
DsA1b	0.003	0.003	0.003	0.003	0.003	0.005	0.003	0.003	
DcA1b	0.003	0.003	0.001	0.003	0.003	0.005	0.003	0.003	0.001	
DaA1	0.001	0.001	0.001	0.001	0.001	0.002	0.002	0.003	0.002	0.002		
DuA1	0.001	0.001	0.001	0.001	0.001	0.003	0.003	0.003	0.002	0.002	0.001	
DpA1	0.001	0.001	0.001	0.001	0.001	0.003	0.003	0.003	0.002	0.002	0.001	0.001	
DoA1	0.001	0.001	0.001	0.001	0.001	0.002	0.002	0.002	0.002	0.002	0.001	0.001	0.001	
DgA1	0.001	0.001	0.001	0.001	0.001	0.002	0.001	0.002	0.002	0.002	0.001	0.001	0.001	0.001	
DvA1	0.001	0.001	0.001	0.001	0.001	0.002	0.002	0.002	0.002	0.002	0.001	0.001	0.001	0.001	0.001	
DwA1	0.001	0.001	0.001	0.001	0.001	0.002	0.002	0.002	0.001	0.001	0.001	0.001	0.001	0.001	0.001	0.001	


	AeA1a	
AeA1b	0.001		


	AgA1a			
AgA1b	0.003


	AmA1a
AmA1b	0.001


	NvA1a	NvA1b	
Nva1b	0.001	
Nva1c	0.003	0.002


	ApA1a	ApA1b		
ApA1b	0.002				
ApA1c	0.002	0.005


F. A2 tubulins


	DmA2	DyA2	DeA2	DsA2	DcA2	DaA2	DoA2	DgA2	DvA2	

DyA2	0.001	    
DeA2	0.001	0.001	
DsA2	0.004	0.001	0.001	
DcA2	0.001	0.001	0.001	0.001	
DaA2	0.002	0.002	0.002	0.002	0.002	
DoA2	0.004	0.004	0.004	0.004	0.004	0.003	
DgA2	0.005	0.004	0.005	0.004	0.005	0.004	0.006	
DvA2	0.004	0.004	0.004	0.004	0.004	0.004	0.009	0.010	
DwA2	0.005	0.004	0.003	0.001	0.004	0.005	0.005	0.005	0.005	


G.  A3 tubulins

	TcA3	
BmA3	0.002	


H.  A4 tubulins


	DmA4	DyA4	DeA4	DsA4	DcA4	DaA4	DuA4	DpA4	DoA4	DgA4	DvA4	DwA4

DyA4	0.021	    
DeA4	0.022	0.009	
DsA4	0.001	0.023	0.028	
DcA4	0.001	0.023	0.026	0.014	
DaA4	0.014	0.014	0.011	0.013	0.001	
DuA4	0.021	0.014	0.015	0.014	0.013	0.013	
DpA4	0.014	0.013	0.014	0.013	0.013	0.013	0.001	
DoA4	0.016	0.018	0.018	0.019	0.016	0.014	0.029	0.029	
DgA4	0.014	0.017	0.017	0.019	0.018	0.001	0.023	0.021	0.037	
DvA4	0.022	0.020	0.025	0.024	0.023	0.004	0.033	0.032	0.016	0.037	
DwA4	0.015	0.011	0.014	0.016	0.014	0.003	0.015	0.014	0.039	0.019	0.037	


	AgA4a
AgA4b	0.003
